# Supplementary material for: Effect of High-Intensity Interval Training on Physical Health in Coronary Artery Disease Patients: A Meta-Analysis of Randomized Controlled Trials
Source: J Cardiovasc Dev Dis. 2021 Nov 18;8(11):158. doi: 10.3390/jcdd8110158 (PMC8622669; doi:10.3390/jcdd8110158)
Supplement: Supplementary file 1 [file jcdd-08-00158-s001.zip]

Archive with 1 entries (1 files):
- jcdd-1397083-supplementary.pdf
